# Supplementary material for: Multiphoton Imaging of Ca2+ Instability in Acute Myocardial Slices from a RyR2R2474S Murine Model of Catecholaminergic Polymorphic Ventricular Tachycardia
Source: J Clin Med. 2021 Jun 26;10(13):2821. doi: 10.3390/jcm10132821 (PMC8269190; doi:10.3390/jcm10132821)
Supplement: Supplementary file 1 [file jcm-10-02821-s001.zip]

Archive with 1 entries (1 files):
- jcm-1243875-supplementary.pdf
